# Supplementary material for: Mechanistic Wound Healing and Antioxidant Potential of Moringa oleifera Seeds Extract Supported by Metabolic Profiling, In Silico Network Design, Molecular Docking, and In Vivo Studies
Source: Antioxidants (Basel). 2022 Sep 1;11(9):1743. doi: 10.3390/antiox11091743 (PMC9495458; doi:10.3390/antiox11091743)
Supplement: Supplementary file 1 [file antioxidants-11-01743-s001.zip]

Archive with 1 entries (1 files):
- antioxidants-1848603-supplementary.pdf
